# Supplementary material for: Agroprospecting of Biowastes: Globe Artichoke (Cynara scolymus L. Cultivar Tema, Asteraceae) as Potential Source of Bioactive Compounds
Source: Molecules. 2024 Aug 22;29(16):3960. doi: 10.3390/molecules29163960 (PMC11356890; doi:10.3390/molecules29163960)
Supplement: Supplementary file 1 [file molecules-29-03960-s001.zip]

Archive with 1 entries (1 files):
- molecules-3118288-supplementary.pdf
